# Supplementary material for: CaSTH2 disables CaWRKY40 from activating pepper thermotolerance and immunity against Ralstonia solanacearum via physical interaction
Source: Hortic Res. 2024 Mar 2;11(5):uhae066. doi: 10.1093/hr/uhae066 (PMC11079491; doi:10.1093/hr/uhae066)
Supplement: Web_Material_uhae066 [file web_material_uhae066.zip]

Archive with 1 entries (1 files):
- supplementary-information.docx
